# Supplementary material for: Assessment of First Aid Knowledge at Different Stages of Education
Source: Healthcare (Basel). 2025 Jun 24;13(13):1507. doi: 10.3390/healthcare13131507 (PMC12249045; doi:10.3390/healthcare13131507)
Supplement: Supplementary file 1 [file healthcare-13-01507-s001.zip]

Archive with 1 entries (1 files):
- healthcare-3607529-supplementary.pdf
